# Supplementary material for: The effects of non-nutritive sweeteners on energy and macronutrients intake in adults: a grade-assessed systematic review and meta-analyses of randomized controlled trials
Source: Front Nutr. 2024 Nov 13;11:1475962. doi: 10.3389/fnut.2024.1475962 (PMC11598426; doi:10.3389/fnut.2024.1475962)
Supplement: Supplementary file 2 [file Table_2.xlsx]

## Sheet: energy vs sugar
ID	Author	Type of control	Year	Country	Sex (male/female or both)	Type of study (cross-over or parallel)	Number of Study Population at baseline (int and cont)	Number of participants in intervention group	Number of participants in control group	min_age	max_age	Mean age intervention	SD age intervention	Mean age control	SD age control	Mean BMI in intervention (kg/m2)	SD BMI in intervention (kg/m2)	Mean BMI in control (kg/m2)	SD BMI in control(kg/m2)	Population characteristics_intervention	Population characteristics_control	Duration	Washout	Type of intervention	dose intervention	intervention group(unit)	Type of control	intervention in placebo group		intervention in placebo group(unit)	specific diet adherence	adherence	Mean_before_intervention	SD_before_intervention	Mean_after_intervention	SD_after_intervention	Mean_before_cotrol	SD_before_control	Mean_after_cntrol	SD_after_control	Unit
19	Raben et al (10 weeks)	Sucrose	2002	Denmark	both	parallel	41	20	21	20	50	37.1	9.83	33.3	9.16	27.6	2.23	28	2.29	overweight	overweight	10w		Artificially Sweetened	average intake of artificial sweeteners of 0.48, 0.57, or 0.67 g/d		Sucrose	_x0002_2 g/kg body wt				7-d dietary records at week0,5,10	2173.75	601.77	2068.83	444.64	2350.62	674.68	2737.09	603.48	Kcal/d
19	Raben et al (5weeks)	Sucrose	2002	Denmark	both	parallel	41	20	21	20	50	37.1	9.83	33.3	9.16	27.6	2.23	28	2.29	overweight	overweight	5w		Artificially Sweetened	average intake of artificial sweeteners of 0.48, 0.57, or 0.67 g/d		Sucrose	_x0002_2 g/kg body wt				7-d dietary records at week0,5,10	2082.45	579.32	2068.83	444.64	2677.34	566.25	2737.09	603.48	Kcal/d
16	Reid et al	sucrose	2007	UK	female	parallel	133	66	67	20	55					21.99	2.66	22.76	2.88	normal-weight women	normal-weight women	4w		aspartame	1000 ml/day	ml/day	sucrose	1000 ml/day		ml/day			1777.85	493.05	1770.4	467.37	2168.4	444.8	2084.71	423.2	Kcal/d
8	Reid et al	sucrose	2010	UK	female	parallel	53	29	24	20	55	32.93	8.84	34.46	11.03	27.83	1.83	27.18	2.06	overweight	overweight	4w		Aspartame(beverages)	1000 ml/day	ml/day	sucrose	1000 ml/day		ml/day		7-day food diary	1940.72	564.5	1964.62	437.38	2375.71	344.16	2222.75	413.47	Kcal/d
10	Reid et al	sucrose	2014	UK	female	parallel	41	21	20	20	55	34.6	8.5	35.1	9.9	32.7	2.2	32.9	1.8	healthy obese	healthy obese	4w		Aspartame	1000 ml/day	ml/day	sucrose	1000 ml/day		ml/day		7-day food diary	2057.83	2209.22	1911.08	461.35	2368.16	500.71	2172.87	347.53	Kcal/d
6	Campos et al (12weeks)	SSB	2015	Switzerland	both	parallel	27	14	13							31.5	4,48	30.6	5.4	healthy subjects with BMI greater than 25 kg/m2	healthy subjects with BMI greater than 25 kg/m2	12w		ASB	replaced at least 600cc		SSB	replaced at least 600cc				food intake (2-day food records)	2184.6	590.059	1621.7	616.251	2417.4	495.763	2285.4	685.415	Kcal/d
6	Campos et al (6weeks)	SSB	2015	Switzerland	both	parallel	27	14	13							31.5	4,48	30.6	5.4	healthy subjects with BMI greater than 25 kg/m2	healthy subjects with BMI greater than 25 kg/m2	6w		ASB	replaced at least 600cc		SSB	replaced at least 600cc				food intake (2-day food records)	2184.6	590.059	1709.2	633.463	2417.4	495.763	2225.4	691.184	Kcal/d
3	Engel et al (sugar-sweetened beverages)	SSSD	2017	Denmark	both	parallel	73	15	14	20	50	39	7.6	37.8	8	33.4	1.1	30.8	0.7	healthyoverweight or obesity	healthyoverweight or obesity	26w		aspartame	1L/day	L/day	SSSD	1L/day		L/day		7-day weighed dietary records	2292.55	623.9	2269.35	610.94	2589.38	657.29	2308.07	795.9	Kcal/d
5	Higgins et al (Saccharin/12 weeks)	Sucrose	2019	USA	both	parallel	154	29	39	18	60	25.8	6.9	28.2	9.5	28.8	4.4	30.4	4.1	overweight or obesity	overweight or obesity	12w		Saccharin(beverage)	1.25-1.75L/d	L/d	Sucrose						2165	1615.55	1770	807.77	2240	843.07	2490	1061.65	Kcal/d
5	Higgins et al (Aspartame/12weeks)	Sucrose	2019	USA	both	parallel	154	30	39	18	60	29.5	12	28.2	9.5	30.3	5.3	30.4	4.1	overweight or obesity	overweight or obesity	12w		Aspartame(beverage)	1.25-1.75L/d	L/d	Sucrose						2355	848.97	2063	903.74	2240	843.07	2490	1061.65	Kcal/d
5	Higgins et al (Stevia /12weeks)	Sucrose	2019	USA	both	parallel	154	28	39	18	60	27.1	9.6	28.2	9.5	29.9	3.8	30.4	4.1	overweight or obesity	overweight or obesity	12w		RebA(beverage)	1.25-1.75L/d	L/d	Sucrose						2035	899.55	1845	793.72	2240	843.07	2490	1061.65	Kcal/d
5	Higgins et al (Sucralose/12weeks)	Sucrose	2019	USA	both	parallel	154	27	39	18	60	25.9	9	28.2	9.5	28.7	4	30.4	4.1	overweight or obesity	overweight or obesity	12w		Sucralose(beverage)	1.25-1.75L/d	L/d	Sucrose						2300	831.38	1736	805.4	2240	843.07	2490	1061.65	Kcal/d
5	Higgins et al (Saccharin/ 8weeks)	Sucrose	2019	USA	both	parallel	154	29	39	18	60	25.8	6.9	28.2	9.5	28.8	4.4	30.4	4.1	overweight or obesity	overweight or obesity	8w		Saccharin(beverage)	1.25-1.75L/d	L/d	Sucrose						2165	1615.55	1872	619.29	2240	843.07	2670	967.97	Kcal/d
5	Higgins et al (Aspartame/ 8weeks)	Sucrose	2019	USA	both	parallel	154	30	39	18	60	29.5	12	28.2	9.5	30.3	5.3	30.4	4.1	overweight or obesity	overweight or obesity	8w		Aspartame(beverage)	1.25-1.75L/d	L/d	Sucrose						2355	848.97	2172	903.74	2240	843.07	2670	967.97	Kcal/d
5	Higgins et al (Stevia / 8weeks)	Sucrose	2019	USA	both	parallel	154	28	39	18	60	27.1	9.6	28.2	9.5	29.9	3.8	30.4	4.1	overweight or obesity	overweight or obesity	8w		RebA(beverage)	1.25-1.75L/d	L/d	Sucrose						2035	899.55	1981	846.64	2240	843.07	2670	967.97	Kcal/d
5	Higgins et al (Sucralose/8weeks)	Sucrose	2019	USA	both	parallel	154	27	39	18	60	25.9	9	28.2	9.5	28.7	4	30.4	4.1	overweight or obesity	overweight or obesity	8w		Sucralose(beverage)	1.25-1.75L/d	L/d	Sucrose						2300	831.38	1913	597.55	2240	843.07	2670	967.97	Kcal/d
17	Sanchez-Delgado et al (Sucralose)	Sucrose	2019	Mexio	both	parallel	42	13	12	18	30	22.3	4.4	22.3	3.8	22.18	1.82	22.53	2.41	normal-weight women	normal-weight women	6w		Sucralose	4g/day	g/day	Sucrose	40g/day		g/day		24-hour dietary recalls	2066	462.5	1725	403.4	1947	374.1	1727	361.4	Kcal/d
17	Sanchez-Delgado et al (Stevia)	Sucrose	2019	Mexio	both	parallel	42	13	12	18	30	23.9	5.1	22.3	3.8	21.83	1.95	22.53	2.41	normal-weight women	normal-weight women	6w		Steviol glycosides	4g/day	g/day	Sucrose	40g/day		g/day		24-hour dietary recalls	2115	282	1836	479.3	1947	374.1	1727	361.4	Kcal/d
15	Ebbeling et al (sugar-sweetened beverages)	SSB	2020	USA	both	parallel	203	60	60	18	40	26.7	5.7	25.9	5.1	26.1	5.2	25.8	4.7	healthy	healthy	52w		Artificially Sweetened			SSB					Three unannounced telephone interviews	2225	676	1894	576	2053	638	2207	577	Kcal/d
2	Stamataki et al (12weeks)	usual diet	2020	UK	both	parallel	31	14	14	18	40	25	6	25	4	21.71	1.81	20.73	1.46	Healthy	Healthy	12w		Stevia (drops)	5 drops twice daily		usual diet					6_24 recall_ twice at week 0,6,12	1659	385.017	1366	432.536	1674	515.226	1678	625.605	Kcal/d
2	Stamataki et al (6weeks)	usual diet	2020	UK	both	parallel	31	14	14	18	40	25	6	25	4	21.71	1.81	20.73	1.46	Healthy	Healthy	6w		Stevia (drops)	5 drops twice daily		usual diet					6_24 recall_ twice at week 0,6,12	1659	385.017	1437	397.364	1674	515.226	1727	577.712	Kcal/d
1	Lopez-Meza et al (Sucralose)	Sucrose	2021	Mexico	both	parallel	39	13	13	18	35	22.23	4.69	21.69	3.58	22.42	1.88	22.63	2.26	healthy	healthy	6w		Sucralose(drinks or food)	4g/day	g/day	Sucrose	40g/day		g/day		3_24h recall per week	2087	539	1785	565.5	2008	406.4	1852	394.7	Kcal/d
1	Lopez-Meza et al (Stevia)	Sucrose	2021	Mexico	both	parallel	39	13	13	18	35	23.31	4.8	21.69	3.58	21.97	1.95	22.63	2.26	healthy	healthy	6w		Steviol glycosides(drinks or food)	4g/day	g/day	Sucrose	40g/day		g/day		3_24h recall per week	2129	317.7	1558	419.2	2008	406.4	1852	394.7	Kcal/d
23	Mohan et al (Sucralose)	sucrose	2024	India	both	parallel	210	91	88	30	50	45	6	45	6	28.2	4.8	27.6	5.1	type 2 diabetic overweight		12w		Sucralose			sucrose					24-hour food recall	1558	407	1500	309	1432	336	1457	311	Kcal/d
24	Kwok et al.(stevia)	sucrose	2024	Canada	both	parallel	66	31	32			30.7	8.4	31.8	10.3	23.1	1.8	22.1	1.7	healthy		4w		Stevia			sucrose					recoreds	1403	361.9	1436	456.55	1635	407.29	1553	401.63	Kcal/d

## Sheet: energy vs water
ID	Author	Type of control	Year	Country	Sex (male/female or both)	Type of study (cross-over or parallel)	Number of Study Population at baseline (int and cont)	Number of participants in intervention group	Number of participants in control group	min_age	max_age	Mean age intervention	SD age intervention	Mean age control	SD age control	Mean BMI in intervention (kg/m2)	SD BMI in intervention (kg/m2)	Mean BMI in control (kg/m2)	SD BMI in control(kg/m2)	Population characteristics_intervention	Population characteristics_control	Duration	Washout	Type of intervention	dose intervention	intervention group(unit)	Type of control	intervention in placebo group		intervention in placebo group(unit)	specific diet adherence	adherence	Mean_before_intervention	SD_before_intervention	Mean_after_intervention	SD_after_intervention	Mean_before_cotrol	SD_before_control	Mean_after_cntrol	SD_after_control	Unit
13	Piernas et al	water	2013	USA	both	parallel	318	84	85	18	65	41.3	103.566	43.3	97.72	35.7	56.82	35.3	47.94	overweight to obese	overweight to obese	26w		diet beverages	four 340–454 mL (12–16 oz)	ml/day	water	four 340–454 mL (12–16 oz)		ml/day		2 dietary recalls	2283	577.498	1601	628.935	2056	578.573	1517	630.316	kcal/d
11	Madjd et al	water	2015	Iran	female	parallel	71	32	30	18	50	31.7	6.8	32.2	6.9	33.5	3.6	33.9	3	obese and overweight	obese and overweight	24w		diet beverages	250ml/day_5 times aweek	ml/day	water	250ml/day		ml/day		4-d food record	2438	295	1984	348	2457	303	1871	203	kcal/d
12	Madjd et al	water	2016	Iran	female	parallel	81	40	41	18	50	35.45	7.45	34.15	6.99	33.19	2.25	32.86	1.67	type 2 diabetic obese	type 2 diabetic obese	24w		diet beverages	250ml/day_5 times aweek	ml/day	water	250ml/day		ml/day		4-d food record	2157	275	1827	302	2202	173	1785	146	kcal/d
3	Engel et al (water)	water	2017	Denmark	both	parallel	73	15	16	20	50	39	7.6	39	7.3	33.4	1.1	31.5	1.1	healthyoverweight or obesity	healthyoverweight or obesity	26w		aspartame	1L/day	L/day	water	1L/day		L/day		7-day weighed dietary records	2292.54	623.89	2269.35	610.93	2491.39	565	2542.54	770.55	kcal/d
21	Bonnet et al	unsweetened beverage	2018	France	both	cross-over	60	50	50			31.1	10.3	31.1	10.3	24.7	3.2	24.7	3.2	healthy overweight and non overweight	healthy overweight and non overweight	12w	4w	high intensity sweetend (258 mg aspartame and 26 mg acesulfame K)	660 mL (11.16-ounce) beverage containing 258 mg aspartame and 26 mg acesulfame K in carbonated water	ml/day	unsweetened beverage	(330 mL carbonated water)		ml/day			2615	876.81	2500	572.75	2560	876.81	2573	572.75	kcal/d
15	Ebbeling et al (water)	USB	2020	USA	both	parallel	203	60	65	18	40	26.7	5.7	27.9	6	26.1	5.2	26.6	4.6	healthy	healthy	52w		Artificially Sweetened			USB					Three unannounced telephone interviews	2225	676	1894	576	2113	689	1874	591	kcal/d
18	Orku et al (Saccharin)	water	2023	Turkey	female	parallel	48	11	9	19	45	21.18	1.4	20.11	1.05	21.06	3.91	20.3	2.61	healthy	healthy	4w		330 mL water + 140 mg saccharine			water	330ml		ml		24-hour food recall three times	1429.67	424.3	1346.24	406.24	1612.3	286.9	1582.25	248.3	kcal/d
18	Orku et al (Sucralose)	water	2023	Turkey	female	parallel	48	11	9	19	45	21.82	3.16	20.11	1.05	20.7	2.67	20.3	2.61	healthy	healthy	4w		330 mL water + 66 mg sucralose			water	330ml		ml		24-hour food recall three times	1517.85	431.89	1614.18	373.8	1612.3	286.9	1582.25	248.3	kcal/d
18	Orku et al (Aspartame+acesulfame-k)	water	2023	Turkey	female	parallel	48	11	9	19	45	21.64	2.54	20.11	1.05	20.46	2.43	20.3	2.61	healthy	healthy	4w		330 mL water + 88 mg aspartame and 88 mg acesulfame-K			water	330ml		ml		24-hour food recall three times	1470.76	409.78	1450.83	439.58	1612.3	286.9	1582.25	248.3	kcal/d
4	Bueno-Hernandez et al (High dose)	water	2020	Mexico	both	parallel	137	31	34	18	35	22.6	2.8	22	3.2	23.8	3.3	24.2	3.8	healthy young adults	healthy young adults	10w		sucralose(beverage)	96	mg	water	60(not mention)		ml		ffq each week	2133.1	965.8	2235.7	917.5	2264.8	1247.2	1941.6	710.7	Kcal/d
4	Bueno-Hernandez et al (Low dose)	water	2020	Mexico	both	parallel	137	30	34	18	35	22.9	3.5	22	3.2	24.1	2.9	24.2	3.8	healthy young adults	healthy young adults	10w		sucralose(beverage)	48	mg	water	60(not mention)		ml		ffq each week	1935.9	681.8	2170.7	732.3	2364.8	1247.2	1941.6	710.7	Kcal/d

## Sheet: carbohydrate vs sugar
ID	Author	Year	Country	Sex (male/female or both)	Type of study (cross-over or parallel)	Number of Study Population at baseline (int and cont)	Number of participants in intervention group	Number of participants in control group	min_age	max_age	Mean age intervention	SD age intervention	Mean age control	SD age control	Mean BMI in intervention (kg/m2)	SD BMI in intervention (kg/m2)	Mean BMI in control (kg/m2)	SD BMI in control(kg/m2)	Population characteristics_intervention	Population characteristics_control	Duration	Type of intervention	dose intervention	intervention group(unit)	Type of control	intervention in placebo group	intervention in placebo group(unit)	specific diet adherence	Mean_before_intervention	SD_before_intervention	Mean_after_intervention	SD_after_intervention	p-value-intervention	Mean_change_intervention	SD_change_intervention	p-value- change intervention	Mean_before_cotrol	SD_before_control	Mean_after_cntrol	SD_after_control	p-value-control	Mean_change_control	SD_change_control	p-value- change control	Mean_change_between (estimate)	SD_change_between	p-value between after	p-value-between group-change	Unit
22	Chantelau et al.	1985	Germany	both	Cross over	10	10	10	25	43	NR	NR	NR	NR	NR	NR	NR	NR	T1DM		4w	Cyclamate (during the cyclamate period, sodium cyclamate was allowed ad libitum within the limitation set up by the world health organization, i.e. not more than 11 mg/kg body weight per day.	348 +- 270 mg/day	mg/day	sucrose	24 +- 13 g/day	g/day		236	75	191	79					236	75	216	79									g
19	Raben et al.(10w)	2002	Denmark	both	parallel	41	20	21	20	50	37.1	9.83	33.3	9.16	27.6	2.23/0.5	28	2.29	overweight	overweight	10w	Artificially Sweetened			Sucrose		_x0002_2 g/kg body wt		241	67.08	229	53.66					288	105.39	381	73.23									(g/d)
19	Raben et al.(5w)	2002	Denmark	both	parallel	41	20	21	20	50	37.1	9.83	33.3	9.16	27.6	2.23/0.6	28	2.29	overweight	overweight	5w	Artificially Sweetened			Sucrose		_x0002_2 g/kg body wt		221	67.08	229	53.66					388	77.9	381	73.23									(g/d)
16	Reid et al.(normal weight)	2007	UK	female	parallel	133	66	67	20	55					21.99	2.66	22.76	2.88	normal-weight women	normal-weight women	4w	aspartame	1000 ml/day	ml/day	sucrose	1000 ml/day	ml/day		214·36	54·56	209·60	53.97					312·34	56·6	299·90	56.53									g
8	Reid et al.(overweight)	2010	UK	female	parallel	53	29	24	20	55	32.93	8.84	34.46	11.03	27.83	1.83	27.18	2.06	overweight	overweight	4w	aspartame	1000 ml/day	ml/day	sucrose	1000 ml/day	ml/day		243.33	90.86	239.83	67.17					345.71	61.81	322.29	67.61									g
10	Reid et al.(obese)	2014	UK	female	parallel	41	21	20	20	55	34.6	8.5	35.1	9.9	32.7	2.2	32.9	1.8	healthy obese	healthy obese	4w	Aspartame	1000 ml/day	ml/day	sucrose	1000 ml/day	ml/day		249·5	72·0	224·1	61·0					335·0	67·0	307·8	52·3									(g/d)
6	Campos et al.(12w)	2015	Switzerland	both	parallel	31	14	13							31.5	4,48	30.6	5.4	healthy subjects with BMI greater than 25 kg/m2	healthy subjects with BMI greater than 25 kg/m2	12w	ASB			SSB				319.9	77.07	183.2	71.83					320.7	69.22	288.8	73.55									(g/d)
6	Campos et al.(6w)	2015	Switzerland	both	parallel	31	14	13							31.5	4,48	30.6	5.4	healthy subjects with BMI greater than 25 kg/m2	healthy subjects with BMI greater than 25 kg/m2	6w	ASB			SSB				319.9	77.07	187.7	95.78					320.7	69.22	296.5	84.73									(g/d)
3	Engel et al.(SSSD)	2017	Denmark	both	parallel	73	15	14	20	50	39	7.6	37.8	8	33.4	1.1	30.8	0.7	healthyoverweight or obesity	healthyoverweight or obesity	26w	aspartame	1L/day	L/day	SSSD	1L/day	L/day		48.2	5.42	46.4	4.26					52.1	5.98	53.8	7.1									%
17	Sanchez-Delgado et al.(sucralose)	2019	Mexio	both	parallel	42	13	12	18	30	22.3	4.4	22.3	3.8	22.18	1.82	22.53	2.41	healthy	healthy	6w	Sucralose	4g/day	g/day	Sucrose		40g/day	g/day	54.3	6.8	44.7	2.9					53	5.4	49.22	7.9									%
17	Sanchez-Delgado et al.(steviol glycoside)	2019	Mexio	both	parallel	42	13	12	18	30	23.9	5.1	22.3	3.8	21.83	1.95	22.53	2.41	healthy	healthy	6w	Steviol glycosides	4g/day	g/day	Sucrose		40g/day	g/day	51.4	6.4	44.5	4.9					53	5.4	49.22	7.9									%
2	Stamataki et al.(12w)	2020	UK	both	parallel	28	14	14	18	40	25	6	25	4	21.71	1.81	20.73	1.46	Healthy	Healthy	12w	stevia	5 drops twice daily		usual diet				193	40.78	170	46.02					205	56.87	208	87.18									g
2	Stamataki et al.(6w)	2020	UK	both	parallel	31	14	14	18	40	25	6	25	4	21.71	1.81	20.73	1.46	Healthy	Healthy	6w	stevia	5 drops twice daily		usual diet				193	40.78	175	62.11					205	56.87	206	60.61									g
1	Lopez-Meza et al.(Sucralose)	2021	Mexico	both	parallel	39	13	13	18	35	22.23	4.69	21.69	3.58	22.42	1.88	22.63	2.26	healthy	healthy	6w	Sucralose(drinks or food)	4g/day	g/day	Sucrose	40g/day	g/day		55.2	7.6	47.7	5.9					54.3	4.2	47.6	8.6									%
1	Lopez-Meza et al.(steviol glycoside)	2021	Mexico	both	parallel	39	13	13	18	35	23.31	4.8	21.69	3.58	21.97	1.95	22.63	2.26	healthy	healthy	6w	Steviol glycosides(drinks or food)	4g/day	g/day	Sucrose	40g/day	g/day		50.8	5.7	43.5	7.5	0.0393				54.3	4.2	47.6	8.6									%
24	Kwok et al.(stevia)	2024	Canada	both	parallel	66	31	32			30.7	8.4	31.8	10.3	23.1	1.8	22.1	1.7	healthy		4w	stevia			sucrose				167	55.67	157	55.67					190	45.25	189	39.59									g

## Sheet: carbohydrate vs water
ID	Author	Year	Country	Sex (male/female or both)	Type of study (cross-over or parallel)	Number of Study Population at baseline (int and cont)	Number of participants in intervention group	Number of participants in control group	min_age	max_age	Mean age intervention	SD age intervention	Mean age control	SD age control	Mean BMI in intervention (kg/m2)	SD BMI in intervention (kg/m2)	Mean BMI in control (kg/m2)	SD BMI in control(kg/m2)	Population characteristics_intervention	Population characteristics_control	Duration	Type of intervention	dose intervention	intervention group(unit)	Type of control	intervention in placebo group	intervention in placebo group(unit)	specific diet adherence	Mean_before_intervention	SD_before_intervention	Mean_after_intervention	SD_after_intervention	p-value-intervention	Mean_change_intervention	SD_change_intervention	p-value- change intervention	Mean_before_cotrol	SD_before_control	Mean_after_cntrol	SD_after_control	p-value-control	Mean_change_control	SD_change_control	p-value- change control	Mean_change_between (estimate)	SD_change_between	p-value between after	p-value-between group-change	Unit
13	Piernas et al.	2013	USA	both	parallel	318	84	85	18	65	41.3	103.566	43.3	97.72	35.7	56.82	35.3	47.94	overweight to obese	overweight to obese	26w	diet beverages	four 340–454 mL (12–16 oz)	ml	water	four 340–454 mL (12–16 oz)	ml		274.5	75.4	179	82.41					248.5	75.26	175.75	82.31									g
11	Madjd et al.(obese/overweight)	2015	Iran	female	parallel	71	32	30	18	50	31.7	6.8	32.2	6.9	33.5	3.6	33.9	3	obese and overweight	obese and overweight	24w	diet beverages	250ml/day_5 times aweek	ml/day	water	250ml/day	ml/day		308.2	36.5	265.2	45.3					306.8	37.4	237.9	28.7									g
12	Madjd et al.(diabetic)	2016	Iran	female	parallel	81	40	41	18	50	35.45	7.45	34.15	6.99	33.19	2.25	32.86	1.67	type 2 diabetic obese	type 2 diabetic obese	24w	diet beverages	250ml/day_5 times aweek	ml/day	water	250ml/day	ml/day		273.1	34.5	239.1	38.6					275.4	20.9	223	17.6									g
3	Engel et al.(water)	2017	Denmark	both	parallel	73	15	16	20	50	39	7.6	39	7.3	33.4	1.1	31.5	1.1	healthyoverweight or obesity	healthyoverweight or obesity	26w	aspartame	1L/day	L/day	water	1L/day	L/day		48.2	5.42	46.4	4.26					48.5	5.2	44	5.2									%
21	Bonnet et al.	2018	France	both	cross-over	60	50	50			31.1	10.3	31.1	10.3	24.7	3.2	24.7	3.2	healthy overweight and non overweight	healthy overweight and non overweight	12w	high intensity sweetend (258 mg aspartame and 26 mg acesulfame K)	660 mL (11.16-ounce) beverage containing 258 mg aspartame and 26 mg acesulfame K in carbonated water	ml/day	unsweetened beverage	(330 mL carbonated water)	ml/day		257	95.45	237	56.56		-22.9	57.27		254	95.45	247	56.56		-12.7	57.27						g/day
4	Bueno-Hernandez et al.(dose 96)	2020	Mexico	both	parallel	137	31	34	18	35	22.6	2.8	22	3.2	23.8	3.3	24.2	3.8	healthy young adults	healthy young adults	10w	sucralose	96	mg	water	60	ml		264.7	133.9	286.5	132.7					289.4	118.4	250.7	123.5									g/d
4	Bueno-Hernandez et al.(dose 48)	2020	Mexico	both	parallel	137	30	34	18	35	22.9	3.5	22	3.2	24.1	2.9	24.2	3.8	healthy young adults	healthy young adults	10w	sucralose	48	mg	water	60	ml		227.9	59.3	252.9	86.7					289.4	118.4	250.7	123.5									g/d
18	Orku et al.(Saccharin)	2023	Turkey	female	parallel	48	11	9	19	45	21.18	1.4	20.11	1.05	21.06	3.91	20.3	2.61	healthy	healthy	4w	330 mL water + 140 mg saccharine			water		330ml	ml	142.86	43.92	144.02	53.33	0.91				168.28	48.37	156.6	17.59	0.1								g/d
18	Orku et al.(sucralose)	2023	Turkey	female	parallel	48	11	9	19	45	21.82	3.16	20.11	1.05	20.7	2.67	20.3	2.61	healthy	healthy	4w	328 mL water + 66 mg sucralose			water		330ml	ml	159.96	55.95	169.72	41.34	0.53				168.28	48.37	156.6	17.59	0.1								g/d
18	Orku et al.(combined)	2023	Turkey	female	parallel	48	11	9	19	45	21.64	2.54	20.11	1.05	20.46	2.43	20.3	2.61	healthy	healthy	4w	328 mL water + 88 mg aspartame and 88 mg acesulfame-K			water		330ml	ml	163	53.47	146.14	62.43	0.44				168.28	48.37	156.6	17.59	0.1								g/d

## Sheet: fat vs sugar
ID	Author	Year	Country	Sex (male/female or both)	Type of study (cross-over or parallel)	Number of Study Population at baseline (int and cont)	Number of participants in intervention group	Number of participants in control group	min_age	max_age	Mean age intervention	SD age intervention	Mean age control	SD age control	Mean BMI in intervention (kg/m2)	SD BMI in intervention (kg/m2)	Mean BMI in control (kg/m2)	SD BMI in control(kg/m2)	Population characteristics_intervention	Population characteristics_control	Duration	Washout	Type of intervention	dose intervention	intervention group(unit)	Type of control	intervention in placebo group	intervention in placebo group(unit)	specific diet adherence	adherence	Additional information	Mean_before_intervention	SD_before_intervention	Mean_after_intervention	SD_after_intervention	p-value-intervention	Mean_change_intervention	SD_change_intervention	p-value- change intervention	Mean_before_cotrol	SD_before_control	Mean_after_cntrol	SD_after_control	p-value-control	Mean_change_control	SD_change_control	p-value- change control	Mean_change_between (estimate)	SD_change_between
22	Chantelau et al.	1985	Germany	both	Cross over	10	10	10	25	43	NR	NR	NR	NR	NR	NR	NR	NR	T1DM		4w		Cyclamate (during the cyclamate period, sodium cyclamate was allowed ad libitum within the limitation set up by the world health organization, i.e. not more than 11 mg/kg body weight per day.	348 +- 270 mg/day	mg/day	sucrose	24 +- 13 g/day	g/day				103	42	84	41					103	42	109	49
19	Raben et al.	2002	Denmark	both	parallel	41	20	21	20	50	37.1	9.83	33.3	9.16	27.6	2.23	28	2.29	overweight	overweight	10w		Artificially Sweetened		average intake of artificial sweeteners of 0.48, 0.57, or 0.67 g/d	Sucrose		_x0002_2 g/kg body wt			7-d dietary records at week0,5,10	84	31.3	77	22.36					86	27.49	87	22.91
19	Raben et al.	2002	Denmark	both	parallel	41	20	21	20	50	37.1	9.83	33.3	9.16	27.6	2.23	28	2.29	overweight	overweight	5w		Artificially Sweetened		average intake of artificial sweeteners of 0.48, 0.57, or 0.67 g/d	Sucrose		_x0002_2 g/kg body wt			7-d dietary records at week0,5,10	81	26.83	77	22.36					84	27.49	87	22.91
16	reid et al.(normal weight)	2007	UK	female	parallel	133	66	67	20	55					21.99	2.66	22.76	2.88	normal-weight women	normal-weight women	4w		aspartame	1000 ml/day	ml/day	sucrose	1000 ml/day	ml/day				69·34	22·74	69·64	23·3					67·57	24·88	64·32	21·61
8	Reid et al.(overweight)	2010	UK	female	parallel	53	29	24	20	55	32.93	8.84	34.46	11.03	27.83	1.83	27.18	2.06	overweight	overweight	4w		aspartame	1000 ml/day	ml/day	sucrose	1000 ml/day	ml/day		7-day food diary		72.19	24.23	75.4	21.34					72.86	17.5	68.1	18.45
10	Reid et al.(obese)	2014	UK	female	parallel	41	21	20	20	55	34.6	8.5	35.1	9.9	32.7	2.2	32.9	1.8	healthy obese	healthy obese	4w		Aspartame	1000 ml/day	ml/day	sucrose	1000 ml/day	ml/day		7-day food diary		76·6	21·4	73·4	24·7					75·0	23.4	69·8	16·0
6	Campos et al.(12w)	2015	Switzerland	both	parallel	31	14	13							31.5	4.48	30.6	5.4	healthy subjects with BMI greater than 25 kg/m2	healthy subjects with BMI greater than 25 kg/m2	12w		ASB			SSB				food intake (2-day food records)		67.5	34.04	67.5	32.92					88.4	33.89	86.8	31.36
6	Campos et al.(6w)	2015	Switzerland	both	parallel	31	14	13							31.5	4.48	30.6	5.4	healthy subjects with BMI greater than 25 kg/m2	healthy subjects with BMI greater than 25 kg/m2	6w		ASB			SSB				food intake (2-day food records)		67.5	34.04	71.1	23.19					88.4	33.89	81.1	36.41
3	Engel et al.(SSSD)	2017	Denmark	both	parallel	73	15	14	20	50	39	7.6	37.8	8	33.4	1.1	30.8	0.7	healthy	healthy	6m_26w		aspartame	1L/day	L/day	SSSD	1L/day	L/day		7-day weighed dietary records		84.4	26.72	87.6	26.33					95	25.44	81.3	28.06
17	Sánchez-Delgado et al.(sucralose)	2019	Mexio	both	parallel	42	13	12	18	30	22.3	4.4	22.3	3.8	22.18	1.82	22.53	2.41	healthy	healthy	6w		Sucralose	4g/day		Sucrose	40g/day	24-hour dietary recalls				34.2	7.1	35	3.2					32.58	10.6	31.42	6.6
17	Sánchez-Delgado et al.(steviol glycoside)	2019	Mexio	both	parallel	42	13	12	18	30	23.9	5.1	22.3	3.8	21.83	1.82	22.53	2.41	healthy	healthy	6w		Steviol glycosides	4g/day		Sucrose	40g/day	24-hour dietary recalls				32.6	7.6	33.1	4.8					32.58	10.6	31.42	6.6
2	Stamataki et al.(12w)	2020	UK	both	parallel	31	14	14	18	40	25	6	25	4	21.71	1.81	20.73	1.46	Healthy	Healthy	12w		stevia	5 drops twice daily		usual diet				6_24 recall_ twice at week 0,6,12	5 drops of stevia corresponds to the sweetness of one teaspoon of table sugar	67.6	26.64	52.3	24.91					66.4	28.24	66	37.41
2	Stamataki et al.(6w)	2020	UK	both	parallel	31	14	14	18	40	25	6	25	4	21.71	1.81	20.73	1.46	Healthy	Healthy	6w		stevia	5 drops twice daily		usual diet				6_24 recall_ twice at week 0,6,12	5 drops of stevia corresponds to the sweetness of one teaspoon of table sugar	67.6	26.64	53.8	18.7					66.4	28.24	68.7	32.81
1	López-Meza et al.(Sucralose)	2021	Mexico	both	parallel	39	13	13	18	35	22.23	4.69	21.69	3.58	22.42	1.88	22.63	2.26	healthy	healthy	6w		Sucralose	4g/day	g/day	Sucrose	40g/day	g/day		3_24h recall per week		26.6	4.8	33.5	7.7					28.9	5	33.3	10.7
1	López-Meza et al.(steviol glycoside)	2021	Mexico	both	parallel	39	13	13	18	35	23.31	4.8	21.69	3.58	21.97	1.95	22.63	2.26	healthy	healthy	6w		Steviol glycosides	4g/day	g/day	Sucrose	40g/day	g/day		3_24h recall per week		31	4.4	33.6	7.3					28.9	5	33.3	10.7
23	Mohan et al.(Sucralose)	2024	India	both	parallel	210	91	88	30	50	45	6	45	6	28.2	4.8	27.6	5.1	type 2 diabetic overweight		12w		sucralose			sucrose					24-hour food recall	49	20	49	15					46	17	48	14
24	Kowk et al.(stevia)	2024	Canada	both	parallel	66	31	32			30.7	8.4	31.8	10.3	23.1	1.8	22.1	1.7	healthy		4w		stevia			sucrose					recoreds	55.2	16.14	60.7	23.38		5.5	20.71		65.8	23.19	61.8	22.06		-4	22.62
[truncated: 3 more columns]

## Sheet: fat vs water
ID	Author	Year	Country	Sex (male/female or both)	Type of study (cross-over or parallel)	Number of Study Population at baseline (int and cont)	Number of participants in intervention group	Number of participants in control group	min_age	max_age	Mean age intervention	SD age intervention	Mean age control	SD age control	Mean BMI in intervention (kg/m2)	SD BMI in intervention (kg/m2)	Mean BMI in control (kg/m2)	SD BMI in control(kg/m2)	Population characteristics_intervention	Population characteristics_control	Duration	Washout	Type of intervention	dose intervention	intervention group(unit)	Type of control	intervention in placebo group	intervention in placebo group(unit)	specific diet adherence	adherence	Additional information	Mean_before_intervention	SD_before_intervention	Mean_after_intervention	SD_after_intervention	p-value-intervention	Mean_change_intervention	SD_change_intervention	p-value- change intervention	Mean_before_cotrol	SD_before_control	Mean_after_cntrol	SD_after_control	p-value-control	Mean_change_control	SD_change_control	p-value- change control	Mean_change_between (estimate)	SD_change_between
13	Piernas et al.	2013	USA	both	parallel	318	84	85	18	65	41.3	103.566	43.3	97.72	35.7	56.82	35.3	47.94	overweight to obese	overweight to obese	26w		diet beverages	four 340–454 mL (12–16 oz)	ml	water	four 340–454 mL (12–16 oz)	ml		2 dietary recalls		90.33	28.57	65.22	31.43					83.22	28.48	61.88	31.35
11	Madjd et al.(obese/overweight)	2015	Iran	female	parallel	71	32	30	18	50	31.7	6.8	32.2	6.9	33.5	3.6	33.9	3	obese and overweight	obese and overweight	24w		diet beverages	250ml/day_5 times aweek	ml/day	water	250ml/day	ml/day		4-d food record		95.1	19.5	68.4	15.4					96.5	18.4	66.8	9.8
12	Madjd et al.(diabetic)	2016	Iran	female	parallel	81	40	41	18	50	35.45	7.45	34.15	6.99	33.19	2.25	32.86	1.67	type 2 diabetic obese	type 2 diabetic obese	24w		diet beverages	250ml/day_5 times aweek	ml/day	water	250ml/day	ml/day		4-d food record		82.6	16.6	61.1	12					86.2	11.7	63.8	8.1
3	Engel et al.(water)	2017	Denmark	both	parallel	73	15	16	20	50	39	7.6	39	7.3	33.4	1.1	31.5	1.1	healthy	healthy	26w		aspartame	1L/day	L/day	water	1L/day	L/day		7-day weighed dietary records		84.4	26.72	87.6	26.33					99	32.8	112.5	45.2
21	Bonnet et al.	2018	France	both	cross-over	60	50	50			31.1	10.3	31.1	10.3	24.7	3.2	24.7	3.2	healthy overweight and non overweight	healthy overweight and non overweight	12w	4w	high intensity sweetend (258 mg aspartame and 26 mg acesulfame K)	660 mL (11.16-ounce) beverage containing 258 mg aspartame and 26 mg acesulfame K in carbonated water	ml/day	unsweetened beverage	(330 mL carbonated water)	ml/day				114	41.01	113	33.23		-1.3	33.94		112	41.71	115	33.23		0.2	33.94
4	Bueno-Hernández et al.(dose 96)	2020	Mexico	both	parallel	137	31	34	18	35	22.6	2.8	22	3.2	23.8	3.3	24.2	3.8	healthy young adults	healthy young adults	10w		sucralose	96	mg	water	60	ml		ffq each week		69.2	43.4	74.2	40.9					71.6	59.9	62.1	26.6
4	Bueno-Hernández et al.(dose 48)	2020	Mexico	both	parallel	137	30	34	18	35	22.9	3.5	22	3.2	24.1	2.9	24.2	3.8	healthy young adults	healthy young adults	10w		sucralose	48	mg	water	60	ml		ffq each week		67.6	43.4	81.6	40.4					71.6	59.9	62.1	26.6
18	Orku et al.(Saccharin)	2023	Turkey	female	parallel	48	11	9	19	45	21.18	1.4	20.11	1.05	21.06	3.91	20.3	2.61	healthy	healthy	4w		330 mL water + 140 mg saccharine			water	330ml	ml			24-hour food recall three times	71.38	24.07	57.15	23.76	0.31				79.01	23.61	80.6	27.06	0.9
18	Orku et al.(sucralose)	2023	Turkey	female	parallel	48	11	9	19	45	21.82	3.16	20.11	1.05	20.7	2.67	20.3	2.61	healthy	healthy	4w		330 mL water + 66 mg sucralose			water	330ml	ml			24-hour food recall three times	73.46	29.91	72.92	26.56	0.7				79.01	23.61	80.6	27.06	0.9
18	Orku et al.(combined)	2023	Turkey	female	parallel	48	11	9	19	45	21.64	2.54	20.11	1.05	20.46	2.43	20.3	2.61	healthy	healthy	4w		330 mL water + 88 mg aspartame and 88 mg acesulfame-K			water	330ml	ml			24-hour food recall three times	67.24	22.27	71.87	39.9	0.76				79.01	23.61	80.6	27.06	0.9
[truncated: 3 more columns]

## Sheet: protein vs sugar
ID	Author	Year	Country	Sex (male/female or both)	Type of study (cross-over or parallel)	Number of Study Population at baseline (int and cont)	Number of participants in intervention group	number of female_intervention	number of male_intervention	Number of participants in control group	number of female_control	number of male_control	min_age	max_age	Mean age intervention	SD age intervention	Mean age control	SD age control	Mean BMI in intervention (kg/m2)	SD BMI in intervention (kg/m2)	Mean BMI in control (kg/m2)	SD BMI in control(kg/m2)	Population characteristics_intervention	Population characteristics_control	Duration	Washout	Type of intervention	dose intervention	intervention group(unit)	Type of control	intervention in placebo group	intervention in placebo group(unit)	specific diet adherence	adherence	Additional information	Mean_before_intervention	SD_before_intervention	Mean_after_intervention	SD_after_intervention	p-value-intervention	Mean_change_intervention	SD_change_intervention	p-value- change intervention	Mean_before_cotrol	SD_before_control	Mean_after_cntrol	SD_after_control	p-value-control	Mean_change_control
22	Chantelau et al.	1985	Germany	both	Cross over	10	10	8	2	10	8	2	25	43	NR	NR	NR	NR	NR	NR	NR	NR	T1DM		4w		Cyclamate (during the cyclamate period, sodium cyclamate was allowed ad libitum within the limitation set up by the world health organization, i.e. not more than 11 mg/kg body weight per day.	348 +- 270 mg/day	mg/day	sucrose	24 +- 13 g/day	g/day				79	42	77	38					79	42	90	44
19	Raben et al.(10w)	2002	Denmark	both	parallel	41	20			21			20	50	37.1	9.83	33.3	9.16	27.6	2.23	28	2.29	overweight	overweight	10w		Artificially Sweetened		average intake of artificial sweeteners of 0.48, 0.57, or 0.67 g/d	Sucrose		_x0002_2 g/kg body wt			7-d dietary records at week0,5,10	78	17.88	77	17.88					80	22.91	77	18.33
19	Raben et al.(5w)	2002	Denmark	both	parallel	41	20			21			20	50	37.1	9.83	33.3	9.16	27.6	2.23	28	2.29	overweight	overweight	5w		Artificially Sweetened		average intake of artificial sweeteners of 0.48, 0.57, or 0.67 g/d	Sucrose		_x0002_2 g/kg body wt			7-d dietary records at week0,5,10	78	22.36	77	17.88					74	18.33	77	18.33
16	Reid et al.(normal weight)	2007	UK	female	parallel	133	66			67			20	55									normal-weight women	normal-weight women	4w		aspartame	1000 ml/day	ml/day	sucrose	1000 ml/day	ml/day				66·17	31·05	68·60	37.11					66·99	23·99	67·9	52·39
14	Munsters et al.(SCHO group)	2010	Netherlands	both	parallel	47	15			14			20	55	38.9	2.32	39.8	2.24	28.3	1.54	28.6	1.49	overweight to obese	overweight to obese	26w		CCHO group diet (artificially) SB alternatives			SCHO group nondiet (sugar) SBs				3- or 7-day weighed dietary records							3.6	2.71							0.8
8	Reid et al.(overweight)	2010	UK	female	parallel	53	29			24			20	55	32.93	8.84	34.46	11.03	27.83	1.83	27.18	2.06	overweight	overweight	4w		aspartame	1000 ml/day	ml/day	sucrose	1000 ml/day	ml/day		7-day food diary		63.82	13.33	64.67	16.3					72.19	11.83	65.69	13.87
10	Reid et al.(obese)	2014	UK	female	parallel	41	21			20			20	55	34.6	8.5	35.1	9.9	32.7	2.2	32.9	1.8	healthy obese	healthy obese	4w		Aspartame	1000 ml/day	ml/day	sucrose	1000 ml/day	ml/day		7-day food diary		74·7	20·5	67·8	17·8					72·7	16.3	64·9	14·3
6	Campos et al.(12w)	2015	Switzerland	both	parallel	31	14	6	8	13	7	6							31.5	4.48	30.6	5.4	healthy subjects with BMI greater than 25 kg/m2	healthy subjects with BMI greater than 25 kg/m2	12w		ASB			SSB				food intake (2-day food records)		71.1	28.06	65.8	23.57					77.1	17.3	84.9	52.64
6	Campos et al.(6w)	2015	Switzerland	both	parallel	31	14	6	8	13	7	6							31.5	4.48	30.6	5.4	healthy subjects with BMI greater than 25 kg/m2	healthy subjects with BMI greater than 25 kg/m2	6w		ASB			SSB				food intake (2-day food records)		71.1	28.06	75.6	26.93					77.1	17.3	71.6	18.38
3	Engel et al.(SSSD)	2017	Denmark	both	parallel	73	15	12	3	14	6	8	20	50	39	7.6	37.8	8	33.4	1.1	30.8	0.7	healthyoverweight or obesity	healthyoverweight or obesity	26w		aspartame	1L/day	L/day	SSSD	1L/day	L/day		7-day weighed dietary records		16.2	22.46	15.3	2.32					14.1	26.93	12.9	2.99
17	Sanchez-Delgado et al.(sucralose)	2019	Mexio	both	parallel	42	13	10	3	12	9	3	18	30	22.3	4.4	22.3	3.8	22.18	1.82	22.53	2.41	healthy	healthy	6w		Sucralose		4g/day	Sucrose		40g/day	g/day	24-hour dietary recalls		18.36	3.6	20.1	3.4					17.92	4	17.92	1.5
17	Sanchez-Delgado et al.(steviol glycoside)	2019	Mexio	both	parallel	42	13	8	5	12	9	3	18	30	23.9	5.1	22.3	3.8	21.83	1.95	22.53	2.41	healthy	healthy	6w		Steviol glycosides		4g/day	Sucrose		40g/day	g/day			17.2	3.4	22.3	5					17.92	4	17.92	1.5
2	Stamataki et al.(12w)	2020	UK	both	parallel	31	14	11	3	14	11	3	18	40	25	6	25	4	21.71	1.81	20.73	1.46	Healthy	Healthy	12w		stevia	5 drops twice daily		usual diet				6_24 recall_ twice at week 0,6,12	5 drops of stevia corresponds to the sweetness of one teaspoon of table sugar	71.3	33.63	61.3	26.19					68.1	25.51	73.8	18.4
2	Stamataki et al.(6w)	2020	UK	both	parallel	31	14	11	3	14	11	3	18	40	25	6	25	4	21.71	1.81	20.73	1.46	Healthy	Healthy	6w		stevia	5 drops twice daily		usual diet				6_24 recall_ twice at week 0,6,12	5 drops of stevia corresponds to the sweetness of one teaspoon of table sugar	71.3	33.63	69.3	26.6					68.1	25.51	71.8	25.51
1	Lopez-Meza et al.(Sucralose)	2021	Mexico	both	parallel	39	13	8	5	13	8	5	18	35	22.23	4.69	21.69	3.58	22.42	1.88	22.63	2.26	healthy	healthy	6w		Sucralose	4g/day	g/day	Sucrose	40g/day	g/day		3_24h recall per week		18.2	3.9	18.8	3.6					16.8	2.8	18.8	3.3
1	Lopez-Meza et al.(steviol glycoside)	2021	Mexico	both	parallel	39	13	7	6	13	8	5	18	35	23.31	4.8	21.69	3.58	21.97	1.95	22.63	2.26	healthy	healthy	6w		Steviol glycosides	4g/day	g/day	Sucrose	40g/day	g/day		3_24h recall per week		17.4	3.4	23.1	4.3	0.0001				16.8	2.8	18.8	3.3
23	Mohan et al.(Sucralose)	2024	India	both	parallel	210	91			88			30	50	45	6	45	6	28.2	4.8	27.6	5.1	type 2 diabetic overweight		12w		sucralose			sucrose					24-hour food recall	49	16	48	11					45	15	46	12
24	Kwok et al.(stevia)	2024	Canada	both	parallel	66	31			32					30.7	8.4	31.8	10.3	23.1	1.8	22.1	1.7	healthy		4w		stevia			sucrose					recoreds	58	13.91	64.6	23.38		6.6	20.32		68.7	23.75	59.1	16.4		-9.6
[truncated: 7 more columns]

## Sheet: protein vs water
ID	Author	Year	Country	Sex (male/female or both)	Type of study (cross-over or parallel)	Number of Study Population at baseline (int and cont)	Number of participants in intervention group	number of female_intervention	number of male_intervention	Number of participants in control group	number of female_control	number of male_control	min_age	max_age	Mean age intervention	SD age intervention	Mean age control	SD age control	Mean BMI in intervention (kg/m2)	SD BMI in intervention (kg/m2)	Mean BMI in control (kg/m2)	SD BMI in control(kg/m2)	Population characteristics_intervention	Population characteristics_control	Duration	Washout	Type of intervention	dose intervention	intervention group(unit)	Type of control	intervention in placebo group	intervention in placebo group(unit)	specific diet adherence	adherence	Additional information	Mean_before_intervention	SD_before_intervention	Mean_after_intervention	SD_after_intervention	p-value-intervention	Mean_change_intervention	SD_change_intervention	p-value- change intervention	Mean_before_cotrol	SD_before_control	Mean_after_cntrol	SD_after_control	p-value-control	Mean_change_control
13	Piernas et al.	2013	USA	both	parallel	318	84	82	22	85	94	12	18	65	41.3	103.566	43.3	97.72	35.7	56.82	35.3	47.94	overweight to obese	overweight to obese	26w		diet beverages	four 340–454 mL (12–16 oz)	ml	water	four 340–454 mL (12–16 oz)	ml		2 dietary recalls		88	23.96	74.75	25.71					79	24.1	64.25	26.45
11	Madjd et al.(obese/overweight)	2015	Iran	female	parallel	71	32			30			18	50	31.7	6.8	32.2	6.9	33.5	3.6	33.9	3	obese and overweight	obese and overweight	24w		diet beverages	250ml/day_5 times aweek	ml/day	water	250ml/day	ml/day		4-d food record		87.5	7.6	76.9	11.3					90.2	7.3	79.6	8.7
12	Madjd et al.(diabetic)	2016	Iran	female	parallel	81	40			41			18	50	35.45	7.45	34.15	6.99	33.19	2.25	32.86	1.67	type 2 diabetic obese	type 2 diabetic obese	24w		diet beverages	250ml/day_5 times aweek	ml/day	water	250ml/day	ml/day		4-d food record		80.4	13.9	80	15.6					81.2	8.7	79.6	9.4
3	Engel et al.(water)	2017	Denmark	both	parallel	73	15	12	3	16	11	5	20	50	39	7.6	39	7.3	33.4	1.1	31.5	1.1	healthyoverweight or obesity	healthyoverweight or obesity	26w		aspartame	1L/day	L/day	water	1L/day	L/day		7-day weighed dietary records		16.2	22.46	15.3	2.32					14.8	16.4	15.6	2.4
21	Bonnet et al.	2018	France	both	cross-over	60	50			50					31.1	10.3	31.1	10.3	24.7	3.2	24.7	3.2	healthy overweight and non overweight	healthy overweight and non overweight	12w	4w	high intensity sweetend (258 mg aspartame and 26 mg acesulfame K)	660 mL (11.16-ounce) beverage containing 258 mg aspartame and 26 mg acesulfame K in carbonated water	ml/day	unsweetened beverage	(330 mL carbonated water)	(330 mL carbonated water)				123	42.42	117	31.11		-4	31.11		118	42.42	121	31.11		-0.6
4	Bueno-Hernandez et al.(dose 96)	2020	Mexico	both	parallel	137	31	18	13	34	20	14	18	35	22.6	2.8	22	3.2	23.8	3.3	24.2	3.8	healthy young adults	healthy young adults	10w		sucralose	96	mg	water	60	ml		ffq each week		100.8	44.4	94.9	82.9					103.9	74.8	84.7	32.9
4	Bueno-Hernandez et al.(dose 48)	2020	Mexico	both	parallel	137	30	20	10	34	20	14	18	35	22.9	3.5	22	3.2	24.1	2.9	24.2	3.8	healthy young adults	healthy young adults	10w		sucralose	48	mg	water	60	ml		ffq each week		94.4	60.6	97.47	44.4					103.9	74.8	84.7	32.9
18	Orku et al.(Saccharin)	2023	Turkey	female	parallel	48	11			9			19	45	21.18	1.4	20.11	1.05	21.06	3.91	20.3	2.61	healthy	healthy	4w		330 mL water + 140 mg saccharine			water		330ml	ml		24-hour food recall three times	50.36	18.28	60.88	15.38	0.08				54.93	10.63	55.48	10.91
18	Orku et al.(sucralose)	2023	Turkey	female	parallel	48	11			9			19	45	21.82	3.16	20.11	1.05	20.7	2.67	20.3	2.61	healthy	healthy	4w		330 mL water + 66 mg sucralose			water		330ml	ml		24-hour food recall three times	52	21.5	55.97	17.95	0.34				54.93	10.63	55.48	10.91
18	Orku et al.(combined)	2023	Turkey	female	parallel	48	11			9			19	45	21.64	2.54	20.11	1.05	20.46	2.43	20.3	2.61	healthy	healthy	4w		330 mL water + 88 mg aspartame and 88 mg acesulfame-K			water		330ml	ml		24-hour food recall three times	50.97	20.36	51.16	17.59	0.91				54.93	10.63	55.48	10.91
[truncated: 7 more columns]

## Sheet: sugar vs sugar
ID	Author	Year	Country	Sex (male/female or both)	Type of study (cross-over or parallel)	Number of Study Population at baseline (int and cont)	Number of participants in intervention group	Number of participants in control group	min_age	max_age	Mean age intervention	SD age intervention	Mean age control	SD age control	Mean BMI in intervention (kg/m2)	SD BMI in intervention (kg/m2)	Mean BMI in control (kg/m2)	SD BMI in control(kg/m2)	Population characteristics_intervention	Population characteristics_control	Duration	Washout	Type of intervention	dose intervention	intervention group(unit)	Type of control	intervention in placebo group	intervention in placebo group(unit)	specific diet adherence	Additional information	Mean_before_intervention	SD_before_intervention	Mean_after_intervention	SD_after_intervention	p-value-intervention	Mean_change_intervention	SD_change_intervention	p-value- change intervention	Mean_before_cotrol	SD_before_control	Mean_after_cntrol	SD_after_control	p-value-control	Mean_change_control	SD_change_control	p-value- change control	Mean_change_between (estimate)	SD_change_between	p-value between after
19	Raben et al.(10w)	2002	Denmark	both	parallel	41	20	21	20	50	37.1	9.83	33.3	9.16	27.6	2.23	28	2.29	overweight	overweight	10w		Artificially Sweetened	average intake of artificial sweeteners of 0.48, 0.57, or 0.67 g/d		Sucrose	_x0002_2 g/kg body wt			7-d dietary records at week0,5,9	39	26.83	24	17.88					72	73.32	177	27.49
19	Raben et al.(5w)	2002	Denmark	both	parallel	41	20	21	20	50	37.1	9.83	33.3	9.16	27.6	2.23	28	2.29	overweight	overweight	5w		Artificially Sweetened	average intake of artificial sweeteners of 0.48, 0.57, or 0.67 g/d		Sucrose	_x0002_2 g/kg body wt			7-d dietary records at week0,5,10	21	13.41	24	17.88					185	41.24	177	27.49
8	Reid et al.(overweight)	2010	UK	female	parallel	53	29	24	20	55	32.93	8.84	34.46	11.03	27.83	1.83	27.18	2.06	overweight	overweight	4w		aspartame	1000 ml/day	ml/day	sucrose	1000 ml/day	ml/day		7-day food diary	103.3	58.93	105.06	56.42					216.89	60.44	196.65	50.8
10	Reid et al.(obese)	2014	UK	female	parallel	41	21	20	20	55	34.6	8.5	35.1	9.9	32.7	2.2	32.9	1.8	healthy obese	healthy obese	4w		Aspartame	1000 ml/day	ml/day	sucrose	1000 ml/day	ml/day		7-day food diary	101·9	41·4	88·4	44·0					199·5	47·3	177·5	29·2
6	Campos et al.(12w)	2015	Switzerland	both	parallel	31	14	13											healthy subjects with BMI greater than 25 kg/m2	healthy subjects with BMI greater than 25 kg/m2	12w		ASB			SSB				food intake (2-day food records)	153.6	55.002	52.9	31.05					171.6	31.72	143.2	39.3
6	Campos et al.(6w)	2015	Switzerland	both	parallel	31	14	13											healthy subjects with BMI greater than 25 kg/m2	healthy subjects with BMI greater than 25 kg/m2	6w		ASB			SSB				food intake (2-day food records)	153.6	55.002	54	40.4					171.6	31.72	159.8	60.57
15	Ebbeling et al.(SSB)	2020	USA	both	parallel	203	60	66	18	40	26.7	5.7	25.9	5.1	26.1	5.2	25.8	4.7	healthy	healthy	52w		Artificially Sweetened	(12 fl oz/serving)		SSB	(12 fl oz/serving)			Three unannounced telephone interviews						-57.6	57.32							23.7	60.11
2	Stamataki et al.(12w)	2020	UK	both	parallel	31	14	14	18	40	25	6	25	4	21.71	1.81	20.73	1.46	Healthy	Healthy	12w		stevia	5 drops twice daily		usual diet				6_24 recall_ twice at week 0,6,12	49.3	13.5	49.2	13.88					49.7	23.34	43.5	19.3
2	Stamataki et al.(6w)	2020	UK	both	parallel	31	14	14	18	40	25	6	25	4	21.71	1.81	20.73	1.46	Healthy	Healthy	6w		stevia	5 drops twice daily		usual diet				6_24 recall_ twice at week 0,6,12	49.3	13.5	49.8	13.43					49.7	23.34	38.1	18.82
23	Mohan et al.(sucralose)	2024	India	both	parallel	210	91	88	30	50	45	6	45	6	28.2	4.8	27.6	5.1	type 2 diabetic overweight		12w		sucralose			sucrose					15	11	2	5					17	10	19	9
24	Kwok et al.(stevia)	2024	Canada	both	parallel	66	31	32			30.7	8.4	31.8	10.3	23.1	1.8	22.1	1.7	healthy		4w		stevia			sucrose					52.6	28.31	45.6	21.71		-7	25.61		60.5	28.85	75.2	25.45		14.7	27.26
[truncated: 3 more columns]

## Sheet: sugar vs water
ID	Author	Year	Country	Sex (male/female or both)	Type of study (cross-over or parallel)	Number of Study Population at baseline (int and cont)	Number of participants in intervention group	Number of participants in control group	min_age	max_age	Mean age intervention	SD age intervention	Mean age control	SD age control	Mean BMI in intervention (kg/m2)	SD BMI in intervention (kg/m2)	Mean BMI in control (kg/m2)	SD BMI in control(kg/m2)	Population characteristics_intervention	Population characteristics_control	Duration	Washout	Type of intervention	dose intervention	intervention group(unit)	Type of control	intervention in placebo group	intervention in placebo group(unit)	specific diet adherence	Additional information	Mean_before_intervention	SD_before_intervention	Mean_after_intervention	SD_after_intervention	p-value-intervention	Mean_change_intervention	SD_change_intervention	p-value- change intervention	Mean_before_cotrol	SD_before_control	Mean_after_cntrol	SD_after_control	p-value-control	Mean_change_control	SD_change_control	p-value- change control	Mean_change_between (estimate)	SD_change_between	p-value between after
13	Piernas et al.	2013	USA	both	parallel	318	84	85	18	65	41.3	103.566	43.3	97.72	35.7	56.82	35.3	47.94	overweight	overweight	26w		diet beverages	four 340–454 mL (12–16 oz)	ml	water	four 340–454 mL (12–16 oz)	ml		2 dietary recalls	123.25	46.17	66	50.85					112	46.47	70.5	51.15
21	Bonnet et al.	2018	France	both	cross-over	60	50	50			31.1	10.3	31.1	10.3	24.7	3.2	24.7	3.2	healthy overweight and non overweight	healthy overweight and non overweight	12w	4w	high intensity sweetend (258 mg aspartame and 26 mg acesulfame K)	660 mL (11.16-ounce) beverage containing 258 mg aspartame and 26 mg acesulfame K in carbonated water	ml/day	unsweetened beverage	(330 mL carbonated water)	ml/day			125	58.68	117	33.23		-9.3	33.23		124	58.68	121	33.23		-5.7	33.23
15	Ebbeling et al.(water)	2020	USA	both	parallel	203	60	60	18	40	26.7	5.7	27.9	6	26.1	5.2	26.6	4.6	healthy	healthy	52w		Artificially Sweetened	(12 fl oz/serving)		USB	(12 fl oz/serving)			Three unannounced telephone interviews						-57.6	57.32							-60.3	54.99
[truncated: 3 more columns]

[truncated: 2 more sheets: fiber vs water, fiber vs sugar]
